# Supplementary material for: ROS-Induced Mitochondrial Dysfunction in CD4 T Cells from ART-Controlled People Living with HIV
Source: Viruses. 2023 Apr 26;15(5):1061. doi: 10.3390/v15051061 (PMC10224005; doi:10.3390/v15051061)
Supplement: Supplementary file 1 [file viruses-15-01061-s001.zip]

Archive with 1 entries (1 files):
- viruses-2313489-supplementary.pdf
